# Supplementary material for: Chromosome-level genome assembly, annotation and evolutionary analysis of the ornamental plant Asparagus setaceus
Source: Hortic Res. 2020 Apr 1;7:48. doi: 10.1038/s41438-020-0271-y (PMC7109074; doi:10.1038/s41438-020-0271-y)
Supplement: Supplementary file 2 — Supplemental Table 10 [file 41438_2020_271_MOESM2_ESM.xlsx]

## Sheet: 11
Supplemental Table 10 Positively genes underwent positively seletion.
gene_id	GO:BiologicalProcess	GO:CellularComponent	GO:MolecularFunction	KEGG_Ortholog
evm.model.Chr01.1260	GO:0009058(biosynthetic process)	-	GO:0005524(ATP binding),GO:0016874(ligase activity)	-
evm.model.Chr01.168	GO:0019752(carboxylic acid metabolic process)	-	GO:0016831(carboxy-lyase activity),GO:0030170(pyridoxal phosphate binding)	K01593 DDC, TDC; aromatic-L-amino-acid/L-tryptophan decarboxylase [EC:4.1.1.28 4.1.1.105]
evm.model.Chr01.2169	GO:0055114(oxidation-reduction process)	-	GO:0016702(oxidoreductase activity, acting on single donors with incorporation of molecular oxygen, incorporation of two atoms of oxygen)	K09840 NCED; 9-cis-epoxycarotenoid dioxygenase [EC:1.13.11.51]
evm.model.Chr01.2527	-	-	-	-
evm.model.Chr01.2936	GO:0055114(oxidation-reduction process)	-	GO:0016702(oxidoreductase activity, acting on single donors with incorporation of molecular oxygen, incorporation of two atoms of oxygen)	K17912 CCD7; 9-cis-beta-carotene 9',10'-cleaving dioxygenase [EC:1.13.11.68]
evm.model.Chr01.2940	GO:0006298(mismatch repair)	-	GO:0005524(ATP binding),GO:0030983(mismatched DNA binding)	K08740 MSH4; DNA mismatch repair protein MSH4
evm.model.Chr01.2988	-	-	-	K20310 TRAPPC13; trafficking protein particle complex subunit 13
evm.model.Chr01.3027	GO:0006281(DNA repair)	GO:0005634(nucleus)	GO:0003684(damaged DNA binding),GO:0004519(endonuclease activity)	K10849 ERCC1; DNA excision repair protein ERCC-1
evm.model.Chr01.3118	-	-	-	-
evm.model.Chr01.3126	GO:0006801(superoxide metabolic process),GO:0055114(oxidation-reduction process)	-	GO:0004784(superoxide dismutase activity),GO:0046872(metal ion binding)	K04564 SOD2; superoxide dismutase, Fe-Mn family [EC:1.15.1.1]
evm.model.Chr01.3396	-	-	-	K14861 URB1; nucleolar pre-ribosomal-associated protein 1
evm.model.Chr01.3427	-	-	GO:0005524(ATP binding),GO:0016887(ATPase activity)	-
evm.model.Chr01.3584	GO:0006396(RNA processing)	-	GO:0008173(RNA methyltransferase activity)	K15332 TRMT2A; tRNA (uracil-5-)-methyltransferase [EC:2.1.1.-]
evm.model.Chr01.530	-	-	GO:0005515(protein binding)	-
evm.model.Chr01.765	-	-	-	-
evm.model.Chr01.909	-	-	-	K15262 BCP1, BCCIP; protein BCP1
evm.model.Chr02.1128	-	-	GO:0003993(acid phosphatase activity),GO:0046872(metal ion binding),GO:0016787(hydrolase activity)	K22390 ACP7; acid phosphatase type 7
evm.model.Chr02.1142	GO:0006457(protein folding)	-	GO:0005524(ATP binding),GO:0051082(unfolded protein binding)	K09487 HSP90B, TRA1; heat shock protein 90kDa beta
evm.model.Chr02.1427	GO:0006269(DNA replication, synthesis of RNA primer)	-	GO:0003896(DNA primase activity)	K02684 PRI1; DNA primase small subunit [EC:2.7.7.-]
evm.model.Chr02.1617	GO:0006974(cellular response to DNA damage stimulus),GO:0048478(replication fork protection)	GO:0005634(nucleus)	-	K10904 TIPIN; TIMELESS-interacting protein
evm.model.Chr02.2412	-	-	-	K00286 proC; pyrroline-5-carboxylate reductase [EC:1.5.1.2]
evm.model.Chr02.2711	-	-	-	-
evm.model.Chr02.2902	GO:0001522(pseudouridine synthesis),GO:0009451(RNA modification)	-	GO:0003723(RNA binding),GO:0009982(pseudouridine synthase activity)	-
evm.model.Chr02.3632	GO:0006526(arginine biosynthetic process)	-	GO:0004358(glutamate N-acetyltransferase activity)	K00620 argJ; glutamate N-acetyltransferase / amino-acid N-acetyltransferase [EC:2.3.1.35 2.3.1.1]
evm.model.Chr02.3960	GO:0006468(protein phosphorylation)	-	GO:0004672(protein kinase activity),GO:0005524(ATP binding)	-
evm.model.Chr02.414	GO:0017038(protein import)	GO:0016020(membrane)	GO:0005524(ATP binding)	K03070 secA; preprotein translocase subunit SecA
evm.model.Chr02.593	GO:0001522(pseudouridine synthesis),GO:0009451(RNA modification)	-	GO:0003723(RNA binding),GO:0009982(pseudouridine synthase activity)	K01855 PUS3, DEG1; tRNA pseudouridine38/39 synthase [EC:5.4.99.45]
evm.model.Chr02.799	-	-	-	-
evm.model.Chr02.829	-	-	-	-
evm.model.Chr02.830	-	-	-	-
evm.model.Chr02.92	-	-	GO:0005515(protein binding)	K10268 FBXL2_20; F-box and leucine-rich repeat protein 2/20
evm.model.Chr03.120	GO:0006508(proteolysis)	-	GO:0004252(serine-type endopeptidase activity)	K08653 MBTPS1; membrane-bound transcription factor site-1 protease [EC:3.4.21.112]
evm.model.Chr03.125	-	-	-	-
evm.model.Chr03.1303	-	-	-	K18723 GLE1; nucleoporin GLE1
evm.model.Chr03.1371	GO:0065003(protein-containing complex assembly)	GO:0005739(mitochondrion)	-	K07555 ATPeAF1, ATPAF1, ATP11; ATP synthase mitochondrial F1 complex assembly factor 1
evm.model.Chr03.1542	-	-	-	-
evm.model.Chr03.245	GO:0006260(DNA replication)	GO:0005634(nucleus)	-	K03504 POLD3; DNA polymerase delta subunit 3
evm.model.Chr03.2981	-	-	-	-
evm.model.Chr03.360	-	-	-	K18914 FDXR; adrenodoxin-NADP+ reductase [EC:1.18.1.6]
evm.model.Chr03.44	GO:0006298(mismatch repair)	-	GO:0005524(ATP binding),GO:0030983(mismatched DNA binding)	K08735 MSH2; DNA mismatch repair protein MSH2
evm.model.Chr03.641	-	-	GO:0003676(nucleic acid binding),GO:0005524(ATP binding)	K12823 DDX5, DBP2; ATP-dependent RNA helicase DDX5/DBP2 [EC:3.6.4.13]
evm.model.Chr03.948	-	-	GO:0008168(methyltransferase activity)	K03183 ubiE; demethylmenaquinone methyltransferase / 2-methoxy-6-polyprenyl-1,4-benzoquinol methylase [EC:2.1.1.163 2.1.1.201]
evm.model.Chr03.950	-	-	GO:0003676(nucleic acid binding),GO:0005524(ATP binding)	K15271 HFM1, MER3; ATP-dependent DNA helicase HFM1/MER3 [EC:3.6.4.12]
evm.model.Chr04.1025	-	-	-	-
evm.model.Chr04.1401	-	-	-	-
evm.model.Chr04.2343	-	-	-	-
evm.model.Chr04.2862	-	-	-	K14845 RAI1, DOM3Z; RAT1-interacting protein
evm.model.Chr04.3249	-	-	-	-
evm.model.Chr04.481	GO:0034755(iron ion transmembrane transport)	GO:0016021(integral component of membrane)	GO:0005381(iron ion transmembrane transporter activity)	-
evm.model.Chr04.676	-	-	GO:0010011(auxin binding)	-
evm.model.Chr04.725	GO:0055114(oxidation-reduction process)	-	GO:0005506(iron ion binding),GO:0016705(oxidoreductase activity, acting on paired donors, with incorporation or reduction of molecular oxygen),GO:0020037(heme binding)	K09754 CYP98A, C3'H; 5-O-(4-coumaroyl)-D-quinate 3'-monooxygenase [EC:1.14.14.96]
evm.model.Chr05.126	-	-	-	K13146 INTS9; integrator complex subunit 9
evm.model.Chr05.1701	-	-	-	-
evm.model.Chr05.1845	GO:0043248(proteasome assembly)	-	-	K06692 PSMD5; 26S proteasome non-ATPase regulatory subunit 5
evm.model.Chr05.1995	-	-	-	-
evm.model.Chr05.2190	-	-	-	K20224 IPO9, RANBP9; importin-9
evm.model.Chr05.258	GO:0006415(translational termination)	-	GO:0003747(translation release factor activity)	K02836 prfB; peptide chain release factor 2
evm.model.Chr05.2595	-	-	GO:0005515(protein binding)	K14299 SEH1; nucleoporin SEH1
evm.model.Chr05.2871	GO:0009072(aromatic amino acid family metabolic process)	-	GO:0003824(catalytic activity),GO:0004334(fumarylacetoacetase activity)	K01555 FAH, fahA; fumarylacetoacetase [EC:3.7.1.2]
evm.model.Chr05.3248	-	-	-	-
evm.model.Chr05.328	-	-	-	K16315 GSG2; serine/threonine-protein kinase haspin [EC:2.7.11.1]
evm.model.Chr05.3328	-	-	GO:0008483(transaminase activity),GO:0030170(pyridoxal phosphate binding)	K19562 BIO3-BIO1; bifunctional dethiobiotin synthetase / adenosylmethionine---8-amino-7-oxononanoate aminotransferase [EC:6.3.3.3 2.6.1.62]
evm.model.Chr05.410	-	-	GO:0005524(ATP binding)	K11269 CTF18, CHL12; chromosome transmission fidelity protein 18
evm.model.Chr05.419	GO:0055085(transmembrane transport)	GO:0016021(integral component of membrane)	-	K08193 SLC17A; MFS transporter, ACS family, solute carrier family 17 (sodium-dependent inorganic phosphate cotransporter), other
evm.model.Chr05.949	-	-	-	K14684 SLC25A23S; solute carrier family 25 (mitochondrial phosphate transporter), member 23/24/25/41
evm.model.Chr06.1074	-	-	GO:0005524(ATP binding)	K11320 EP400; E1A-binding protein p400 [EC:3.6.4.-]
evm.model.Chr06.1341	GO:0055114(oxidation-reduction process)	-	GO:0005506(iron ion binding),GO:0016705(oxidoreductase activity, acting on paired donors, with incorporation or reduction of molecular oxygen),GO:0020037(heme binding)	K20495 CYP704B1; long-chain fatty acid omega-monooxygenase [EC:1.14.14.80]
evm.model.Chr06.238	-	-	-	-
evm.model.Chr06.2448	-	-	GO:0043015(gamma-tubulin binding)	K16569 TUBGCP2, GCP2; gamma-tubulin complex component 2
evm.model.Chr06.2463	-	-	GO:0002161(aminoacyl-tRNA editing activity)	-
evm.model.Chr06.2472	-	-	-	K07007 baiN; 3-dehydro-bile acid Delta4,6-reductase [EC:1.3.1.114]
evm.model.Chr06.2843	-	-	-	-
evm.model.Chr06.3107	-	-	GO:0005525(GTP binding)	-
evm.model.Chr06.3275	-	GO:0005634(nucleus)	GO:0003676(nucleic acid binding),GO:0005524(ATP binding),GO:0003723(RNA binding),GO:0004004(ATP-dependent RNA helicase activity)	K14808 DDX54, DBP10; ATP-dependent RNA helicase DDX54/DBP10 [EC:3.6.4.13]
evm.model.Chr06.355	-	GO:0005634(nucleus)	GO:0003676(nucleic acid binding)	K12830 SF3B3, SAP130, RSE1; splicing factor 3B subunit 3
evm.model.Chr06.441	-	-	-	-
evm.model.Chr06.54	-	-	-	-
evm.model.Chr07.119	GO:0055085(transmembrane transport)	GO:0016021(integral component of membrane)	-	K13754 SLC24A6, NCKX6; solute carrier family 24 (sodium/potassium/calcium exchanger), member 6
evm.model.Chr07.1367	-	-	GO:0005524(ATP binding)	-
evm.model.Chr07.596	GO:0008033(tRNA processing)	-	GO:0008168(methyltransferase activity)	K15446 TRM13, CCDC76; tRNA:m4X modification enzyme [EC:2.1.1.225]
evm.model.Chr07.598	-	-	-	-
evm.model.Chr08.1140	-	-	-	K10870 RAD51L2, RAD51C; RAD51-like protein 2
evm.model.Chr08.1564	GO:0055085(transmembrane transport)	GO:0016021(integral component of membrane)	GO:0005524(ATP binding),GO:0016887(ATPase activity),GO:0042626(ATPase activity, coupled to transmembrane movement of substances)	K05656 ABCB9, TAPL; ATP-binding cassette, subfamily B (MDR/TAP), member 9
evm.model.Chr08.1600	-	-	-	-
evm.model.Chr08.1727	-	-	-	-
evm.model.Chr08.1821	-	-	-	K15456 KTI12; protein KTI12
evm.model.Chr08.183	-	-	GO:0003676(nucleic acid binding)	K13155 SNRNP35; U11/U12 small nuclear ribonucleoprotein 35 kDa protein
evm.model.Chr08.416	GO:0006139(nucleobase-containing compound metabolic process)	-	GO:0003676(nucleic acid binding),GO:0008408(3'-5' exonuclease activity)	K09122 K09122; uncharacterized protein
evm.model.Chr09.1014	-	-	-	K00591 COQ3; polyprenyldihydroxybenzoate methyltransferase / 3-demethylubiquinol 3-O-methyltransferase [EC:2.1.1.114 2.1.1.64]
evm.model.Chr09.186	GO:0055114(oxidation-reduction process)	-	GO:0016491(oxidoreductase activity)	K14085 ALDH7A1; aldehyde dehydrogenase family 7 member A1 [EC:1.2.1.31 1.2.1.8 1.2.1.3]
evm.model.Chr09.968	GO:0006396(RNA processing)	-	GO:0008173(RNA methyltransferase activity)	-
evm.model.Chr10.36	GO:0006260(DNA replication)	GO:0005634(nucleus)	GO:0003887(DNA-directed DNA polymerase activity),GO:0008270(zinc ion binding),GO:0000166(nucleotide binding),GO:0003677(DNA binding)	K02324 POLE; DNA polymerase epsilon subunit 1 [EC:2.7.7.7]
evm.model.Chr10.675	GO:0055114(oxidation-reduction process)	-	GO:0016491(oxidoreductase activity)	K00231 PPOX, hemY; protoporphyrinogen/coproporphyrinogen III oxidase [EC:1.3.3.4 1.3.3.15]
evm.model.ContigUN.305	GO:0006355(regulation of transcription, DNA-templated)	-	GO:0003690(double-stranded DNA binding)	-
evm.model.ContigUN.314	-	-	GO:0016746(transferase activity, transferring acyl groups)	K09699 DBT, bkdB; 2-oxoisovalerate dehydrogenase E2 component (dihydrolipoyl transacylase) [EC:2.3.1.168]
evm.model.ContigUN.45	-	-	-	K20827 RPAP2; RNA polymerase II-associated protein 2 [EC:3.1.3.16]
