# Supplementary material for: Chromosome-level genome assembly, annotation and evolutionary analysis of the ornamental plant Asparagus setaceus
Source: Hortic Res. 2020 Apr 1;7:48. doi: 10.1038/s41438-020-0271-y (PMC7109074; doi:10.1038/s41438-020-0271-y)
Supplement: Supplementary file 3 — Supplemental Table 11 [file 41438_2020_271_MOESM3_ESM.xlsx]

## Sheet: Sheet1
Supplementary Table 11 NBS-containing resistance genes in the A. setaceus genome.
Gene ID	Group
evm.model.Chr01.3607	CC-NBS
evm.model.Chr01.467	CC-NBS
evm.model.Chr02.1830	CC-NBS
evm.model.Chr02.2988	CC-NBS
evm.model.Chr02.2989	CC-NBS
evm.model.Chr02.2990	CC-NBS
evm.model.Chr04.2677	CC-NBS
evm.model.Chr05.87	CC-NBS
evm.model.Chr06.1762	CC-NBS
evm.model.Chr06.1768	CC-NBS
evm.model.Chr07.306	CC-NBS
evm.model.Chr07.308	CC-NBS
evm.model.Chr01.354	CC-NBS-LRR
evm.model.Chr01.358	CC-NBS-LRR
evm.model.Chr01.3606	CC-NBS-LRR
evm.model.Chr01.466	CC-NBS-LRR
evm.model.Chr02.3856	CC-NBS-LRR
evm.model.Chr03.2561	CC-NBS-LRR
evm.model.Chr06.1763	CC-NBS-LRR
evm.model.Chr06.1774	CC-NBS-LRR
evm.model.Chr06.2851	CC-NBS-LRR
evm.model.Chr08.663	CC-NBS-LRR
evm.model.Chr08.665	CC-NBS-LRR
evm.model.Chr01.3498	NBS
evm.model.Chr01.663	NBS
evm.model.Chr02.3857	NBS
evm.model.Chr03.1388	NBS
evm.model.Chr03.1704	NBS
evm.model.Chr03.2477	NBS
evm.model.Chr03.2523	NBS
evm.model.Chr03.2562	NBS
evm.model.Chr04.1483	NBS
evm.model.Chr04.2735	NBS
evm.model.Chr04.2737	NBS
evm.model.Chr04.401	NBS
evm.model.Chr04.992	NBS
evm.model.Chr05.2069	NBS
evm.model.Chr05.684	NBS
evm.model.Chr06.1767	NBS
evm.model.Chr06.1773	NBS
evm.model.Chr07.1236	NBS
evm.model.Chr07.224	NBS
evm.model.Chr07.226	NBS
evm.model.Chr09.1205	NBS
evm.model.Chr10.1119	NBS
evm.model.ContigUN.163	NBS
evm.model.Chr01.221	NBS-LRR
evm.model.Chr01.222	NBS-LRR
evm.model.Chr01.223	NBS-LRR
evm.model.Chr01.227	NBS-LRR
evm.model.Chr01.3496	NBS-LRR
evm.model.Chr02.143	NBS-LRR
evm.model.Chr02.144	NBS-LRR
evm.model.Chr03.2525	NBS-LRR
evm.model.Chr04.2578	NBS-LRR
evm.model.Chr04.2581	NBS-LRR
evm.model.Chr04.2585	NBS-LRR
evm.model.Chr04.2589	NBS-LRR
evm.model.Chr04.2590	NBS-LRR
evm.model.Chr04.3354	NBS-LRR
evm.model.Chr04.970	NBS-LRR
evm.model.Chr04.990	NBS-LRR
evm.model.Chr05.1634	NBS-LRR
evm.model.Chr06.3126	NBS-LRR
evm.model.Chr06.319	NBS-LRR
evm.model.Chr07.1237	NBS-LRR
evm.model.Chr07.217	NBS-LRR
evm.model.Chr07.219	NBS-LRR
evm.model.Chr07.221	NBS-LRR
evm.model.Chr07.222	NBS-LRR
evm.model.Chr07.388	NBS-LRR
evm.model.Chr07.390	NBS-LRR
evm.model.Chr09.1107	NBS-LRR
evm.model.Chr10.948	NBS-LRR
evm.model.ContigUN.64	NBS-LRR
evm.model.Chr05.1519	TIR-NBS
